# Supplementary material for: Financing national scale energy projects in developing countries – An economy-wide evaluation of Ghana's Bui Dam
Source: Energy Econ. 2022 Jul;111:None. doi: 10.1016/j.eneco.2022.106065 (PMC9240999; doi:10.1016/j.eneco.2022.106065)
Supplement: Supplementary file 2 — InvestCGE GAMS model [file mmc2.zip]

Archive with 16 entries (14 files):
- InvestCGE-master/
- InvestCGE-master/.gitignore
- InvestCGE-master/DIAGNOSTICS.INC
- InvestCGE-master/GHANA_AGG_SAM.gdx
- InvestCGE-master/InvestCGE.gpr
- InvestCGE-master/batch_BUI_climate.bat
- InvestCGE-master/dynamic_recalibration.inc
- InvestCGE-master/dynamics.gms
- InvestCGE-master/ghana_data.gms
- InvestCGE-master/ghana_population.gdx
- InvestCGE-master/hydro_output.gdx
- InvestCGE-master/investcge.gms
- InvestCGE-master/results/
- InvestCGE-master/results/.gitignore
- InvestCGE-master/sambal.inc
- InvestCGE-master/varinit_ene.inc
