# Supplementary material for: Financing national scale energy projects in developing countries – An economy-wide evaluation of Ghana's Bui Dam
Source: Energy Econ. 2022 Jul;111:None. doi: 10.1016/j.eneco.2022.106065 (PMC9240999; doi:10.1016/j.eneco.2022.106065)
Supplement: Supplementary file 2 — InvestCGE GAMS model [file mmc2.zip › InvestCGE-master/InvestCGE.gpr]

[PROJECT]
