# Supplementary material for: Financing national scale energy projects in developing countries – An economy-wide evaluation of Ghana's Bui Dam
Source: Energy Econ. 2022 Jul;111:None. doi: 10.1016/j.eneco.2022.106065 (PMC9240999; doi:10.1016/j.eneco.2022.106065)
Supplement: Supplementary file 2 — InvestCGE GAMS model [file mmc2.zip › InvestCGE-master/dynamics.gms]

***INVESTCGE
*14. MODEL DYNAMICS

***** scenario definition


set SIMT(T)    Simulation years /2009*2067/
    T2(T)      Simulation years without first year /2010*2067/
;

set INVCAP(FCAP) Investment capital categories
    /
    CAP-AGR Agricultural capital
    CAP-OTH General capital
    /
;

alias (INVCAP,INVCAPP)   ;


SETS

 IGDPX  Items for GDP and national accounts
  /
  ABSORP   absorption
  PRVCON   private consumption
  FIXINV   fixed investment
  DSTOCK   stock change
  GOVCON   government consumption
  PROJINV  project investment
  EXPORTS  exports
  IMPORTS  imports
  GDPCP    GDP at constant prices (real GDP)
  GDPMP    GDP at market prices (alt. 1: spending)
  GDPMP2   GDP at market prices (alt. 2: value-added)
  NETITAX  net indirect taxes
  GDPFC2   GDP at factor cost
  /

 IGDPXX(IGDPX)  Items for GDPMP summation
  /
  PRVCON   private consumption
  FIXINV   fixed investment
  PROJINV  project investment
  DSTOCK   stock change
  GOVCON   government consumption
  EXPORTS  exports
  IMPORTS  imports
  /

 KGDPX  second index in GDP tables
 /
 VALUE, RVALUE, PERC-GDP, PERC-TOT
 /
;

parameters       PFIN_TOT(FIN,APROJ)             Auxiliary variable for PFIN -- local currency
                 PLVALUE_TOT(APROJ)              Auxiliary variable for PLVALUE -- local currency
                 PCOST_TOT(AC,APROJ)             Auxiliary variable for PCOST -- local currency
                 REPAYMENT_AUX(APROJ,FIN)        Auxiliary variable for REPAYMENT -- local currency
                 PFIN_T(FIN,APROJ,T)             Project finance over time -- local currency
                 PROJEXP_T(APROJ,T)              Project expenditure over time - direct imports deducted  -- local currency
                 PLVALUE_T(APROJ,T)              Project investment over time -- local currency
                 PCOST_T(AC,APROJ,T)             Project cost over over time -- local currency
                 REPAYMENT_T(APROJ,FIN,T)        Repayment over time -- local currency
                 LOANPROD_T(APROJ,C,T)           Production for resource-secured loan
                 LOANPROD_AUX(APROJ,C)           Annual production for resource-secured loan
                 KSTOCK0                         Base year capital stock
                 KSTOCK_PREV                     Capital stock from previous model run
                 dKSTOCK                         Change in KSTOCK due to project investment
                 aINV                            KSTOCK to investment ratio      /11.5/
                 dep                             KSTOCK depreciation rate        /0.04/
                 GSAV_T(T)                       Government savings
                 PSAV_T(T)                       Total private savings
                 FSAV_T(T)                       Foreign savings
                 GADJ_T(T)                       Government spending adjustement
                 EG_T(T)                         Government expenditure
                 YG_T(T)                         Government income
                 YTAX_T(T)                       Government tax income
                 YGPROJ_T(T)                     Government factor income from project operation
                 EH_T(H,T)                       Household expenditure
                 YI_T(INSDNG,T)                  Household income
                 YIF_T(INSDNG,F,T)               Household income by factor
                 CPI_T(T)                        Consumer price index
                 INVSHR_T(T)                     Investment share
                 TABS_T(T)                       Total absorbtion over time
                 GOVSHR_T(T)                     Government spending share of total absorbtion
                 YF_T(F,T)                       Factor income
                 PA_T(A,T)                       Output price of activity
                 PE_T(C,T)                       Export price in local currency
                 PD_T(C,T)                       Domestic price of domestic commodity
                 PX_T(C,T)                       Output price of domestic commodity
                 PXAC_T(A,C,T)                   Domestic price of commodity
                 PQ_T(C,T)                       Consumer price of commodity
                 QA_T(A,T)                       Activity output level
                 QD_T(C,T)                       Domestic supply of commodity
                 QX_T(C,T)                       Domestic production of commodity
                 QM_T(C,T)                       Imported quantity
                 QE_T(C,T)                       Exported quantity
                 QINV_T(C,T)                     Investment demand of commodity
                 QINVTOT_T(T)                    Total investment demand
                 WF_T(F,T)                       Factor rent
                 EXR_T(T)                        Exchange rate local currency to international currency
                 WALRAS_T(T)                     Walras - savings-investment imbalance
                 QG_T(C,T)                       Government demand of commodity
                 QH_T(C,H,T)                     Household demand of commodity
                 MPS_T(INS,T)                    Marginal savings propensity
                 IADJ_T(T)                       Investment spending adjustment
                 QFS_T(F,T)                      Factor supply
                 QF_T(F,AC,T)                    Factor demand by activity
                 QINT_T(C,AC,T)                  Intermediate demand by activity
                 QFSPROJ_T(F,APROJ,T)            Factor supply by project
                 INSDNG_INCOME_T(INSDNG,*,T)     Private institutions income by source
                 pop_delta(T)                    Active population change
                 ror(INVCAP)                     relative rate of return of INVCAP
                 delta_qfs(INVCAP)               change in capital stock of INVCAP
                 rebase_qfs                      rebasing changes in capital stock of INVCAP
                 delta_stock                     change in total general capital stock to be allocated across INVCAP

                 GDPBASE(IGDPX,KGDPX)            Simulation aggregate national accounts summary
                 GDPBASE_T(IGDPX,KGDPX,T)        Simulation aggregate national accounts summary
                 GDPERR                          error if alt GDP definitions are not identical
                 GDPBASE_index_T(IGDPX,KGDPX,T)  Changes in aggregate national accounts summary
                 QF_index_T(F,A,T)               Change in factor use by activity
                 QFS_index_T(F,T)                Change in level of factor supply
                 QA_index_T(A,T)                 Change in level of activity
                 QD_index_T(C,T)                 Change in level of domestic supply
                 QE_index_T(C,T)                 Change in level of exports
                 QM_index_T(C,T)                 Change in level of imports
                 QH_index_T(C,H,T)               Change in level of household demand
                 YI_index_T(H,T)                 Change in level of household income
 ;;


* add investment project with pre-defined cost breakdown

$if not set pvalue_A $set pvalue_A 0
$if not set interest_A $set interest_A 0.02
$if not set repayper_A $set repayper_A 20
$if not set loanprod_A $set loanprod_A 0
$if not set fin_gspend_A $set fin_gspend_A 0
$if not set fin_gsave_A $set fin_gsave_A 0
$if not set fin_gbor_A $set fin_gbor_A 0
$if not set fin_fbor_A $set fin_fbor_A 0
$if not set fin_grant_A $set fin_grant_A 0

$if not set pvalue_B $set pvalue_B 0
$if not set interest_B $set interest_B 0.045
$if not set repayper_B $set repayper_B 12
$if not set loanprod_B $set loanprod_B 0
$if not set fin_gspend_B $set fin_gspend_B 0
$if not set fin_gsave_B $set fin_gsave_B 0
$if not set fin_gbor_B $set fin_gbor_B 0
$if not set fin_fbor_B $set fin_fbor_B 0
$if not set fin_grant_B $set fin_grant_B 0

$if not set flabel $set flabel BASE
$if not set base $set base 1
$if not set results_dir $set results_dir "results/"

 sPFIN(FIN,APROJ)        = 0       ;

 PVALUE("A-PROJ")        = %pvalue_A%      ;
 PVALUE("B-PROJ")        = %pvalue_B%      ;

 PLVALUE_TOT(APROJ)      = PVALUE(APROJ) * REXR   ;

 sPFIN("GCSPEND","A-PROJ")        = %fin_gspend_A% ;
 sPFIN("GSSPEND","A-PROJ")        = %fin_gsave_A% ;
 sPFIN("GBOR","A-PROJ")           = %fin_gbor_A% ;
 sPFIN("FBOR","A-PROJ")           = %fin_fbor_A% ;
 sPFIN("GRANT","A-PROJ")          = %fin_grant_A% ;

 sPFIN("GCSPEND","B-PROJ")        = %fin_gspend_B% ;
 sPFIN("GSSPEND","B-PROJ")        = %fin_gsave_B% ;
 sPFIN("GBOR","B-PROJ")           = %fin_gbor_B% ;
 sPFIN("FBOR","B-PROJ")           = %fin_fbor_B% ;
 sPFIN("GRANT","B-PROJ")          = %fin_grant_B% ;


* default financing if all financing sources are set to zero
 sPFIN("GRANT",APROJ)$(not SUM(FIN,sPFIN(FIN,APROJ)))
                                 =       1 ;
 PCOST_TOT(AC,APROJ)$sPCOST(AC,APROJ)
                                 =       sPCOST(AC,APROJ)*PLVALUE_TOT(APROJ) ;

 PFIN_TOT(FIN,APROJ)             =       sPFIN(FIN,APROJ)*PLVALUE_TOT(APROJ) ;

 INVSTART(APROJ)         =       1 ;
 CONSPER(APROJ)          =       5 ;
 GRACEPER(APROJ,FIN)     =       0 ;

 REPAYPER("A-PROJ",FIN)  =       %repayper_A% ;
 REPAYPER("B-PROJ",FIN)  =       %repayper_B% ;

* default interest rate for government bonds
 r(APROJ,"GBOR")         =       0.025 ;


 r("A-PROJ","FBOR")      =       %interest_A% ;
 r("B-PROJ","FBOR")      =       %interest_B% ;


$gdxin ghana_population.gdx
$load pop_delta

 REPAYMENT_AUX(APROJ,FIN)$(PFIN_TOT(FIN,APROJ) and r(APROJ,FIN))
         =       ((1+r(APROJ,FIN))**GRACEPER(APROJ,FIN)*PFIN_TOT(FIN,APROJ)) * r(APROJ,FIN) /
                 (1-(1+r(APROJ,FIN))**(-REPAYPER(APROJ,FIN)))    ;

* loan-related exports
** total demand annual demand

 LOANPROD_AUX("A-PROJ","C-AGR")   = %loanprod_A%*REXR        ;

** export price reflective of market price in the base year
 LOANPRODPRICE("A-PROJ","C-AGR")  = 1             ;


* REPAYMENT_AUX(APROJ,FIN)=       REPAYMENT(APROJ,FIN) ;
 PFIN(FIN,APROJ) =       0       ;
 PLVALUE(APROJ)  =       0       ;
 REPAYMENT(APROJ,FIN)=   0       ;
 PCOST(AC,APROJ) =       0       ;

 KSTOCK0         =       aINV*SUM(C,QINV0(C))      ;
 KSTOCK_PREV     =       KSTOCK0 ;

* reading operation performance values

set run /RUN1*RUN50/ ;

parameter hydro_output(*,T,run)
          delta_hydro_output(*,T,run)  ;

$gdxin hydro_output.gdx
$load hydro_output=h_output, delta_hydro_output=delta_h_output

parameter deltava_T(F,A,T)        factor share parameter in VA-nest
          alphava_T(A,T)          VA-nest scale parameter
          deltaa_T(A,T)           VA share parameter in top production nest
          alphaa_T(A,T)           top production nest scale parameter
          delta2va_T(F,A,T)       factor share parameter in VA-nest (energy version)
          alpha2va_T(A,T)         VA-nest scale parameter
          delta2ene_T(CENE,A,T)   Energy intermediate share in energy-nest
          alpha2ene_T(A,T)        Energy-nest scale parameter
          deltavae_va_T(A,T)      VA share parameter in VAE-nest
          deltavae_ene_T(A,T)     Energy share in VAE-nest
          alphavae_T(A,T)         VAE-nest scale parameter
          deltat_T(C,T)           Export CET share parmater
          alphat_T(C,T)           Export CET scale parameter
          deltaq_T(C,T)           Armington imports share parameter
          alphaq_T(C,T)           Armington nest scale parameter
          betam_T(C,H,T)          Household supranumerary budget share - marketed commodities
          betah_T(A,C,H,T)        Household supranumerary budget share - subsistence commodities
          gammam_T(C,H,T)         Household subsistence consumption - marketed commodities
          gammah_T(A,C,H,T)       Household subsistence consumption - subsistence commodities
;

 deltava_T(F,A,T)     =       0  ;
 alphava_T(A,T)       =       0  ;
 deltaa_T(A,T)        =       0  ;
 alphaa_T(A,T)        =       0  ;
 delta2va_T(F,A,T)    =       0  ;
 alpha2va_T(A,T)      =       0  ;
 delta2ene_T(CENE,A,T)=       0  ;
 alpha2ene_T(A,T)     =       0  ;
 deltavae_va_T(A,T)   =       0  ;
 deltavae_ene_T(A,T)  =       0  ;
 alphavae_T(A,T)      =       0  ;
 deltat_T(C,T)        =       0  ;
 alphat_T(C,T)        =       0  ;
 deltaq_T(C,T)        =       0  ;
 alphaq_T(C,T)        =       0  ;
 betam_T(C,H,T)       =       0  ;
 betah_T(A,C,H,T)     =       0  ;
 gammam_T(C,H,T)      =       0  ;
 gammah_T(A,C,H,T)    =       0  ;


* starting multi-annual simulations
loop(SIMT,

 PFIN(FIN,APROJ)         =       0       ;
 PLVALUE(APROJ)          =       0       ;
 REPAYMENT(APROJ,FIN)    =       0       ;
 LOANPROD(APROJ,C)       =       0       ;
 PCOST(AC,APROJ)         =       0       ;

 PLVALUE(APROJ)$(ord(SIMT)>=INVSTART(APROJ) AND (ord(SIMT)<(INVSTART(APROJ)+CONSPER(APROJ))))     =       PLVALUE_TOT(APROJ)/CONSPER(APROJ)      ;
 PFIN(FIN,APROJ)$(ord(SIMT)>=INVSTART(APROJ) AND (ord(SIMT)<(INVSTART(APROJ)+CONSPER(APROJ))))    =       PFIN_TOT(FIN,APROJ)/CONSPER(APROJ)      ;
 PCOST(AC,APROJ)$(ord(SIMT)>=INVSTART(APROJ) AND (ord(SIMT)<(INVSTART(APROJ)+CONSPER(APROJ))))    =       PCOST_TOT(AC,APROJ)/CONSPER(APROJ)      ;

* exports started in 2010
 LOANPROD(APROJ,C)$(ord(SIMT)> 1 AND(ord(SIMT)<(1+REPAYPER(APROJ,"FBOR"))))    =       LOANPROD_AUX(APROJ,C)      ;
 LOANPROD(APROJ,C)$(NOT PFIN_TOT("FBOR",APROJ)) =        0;

* setting up annual repayment values, activated after the project construction + grace period is ended and finished at the end of the repayment period
 REPAYMENT(APROJ, FIN)$(ord(SIMT)>=(INVSTART(APROJ)+CONSPER(APROJ)+GRACEPER(APROJ,FIN)) AND(ord(SIMT)<(INVSTART(APROJ)+CONSPER(APROJ)+GRACEPER(APROJ,FIN)+REPAYPER(APROJ,FIN))))    =       REPAYMENT_AUX(APROJ,FIN)      ;

* scenarios with
if(%base%=0,
$if not set climate $set climate "run1"

         QFSPROJ.FX("CAP-HY","A-PROJ") = QFS0("CAP-HY")*(0 + delta_hydro_output("bui",SIMT,"%climate%")*delta_hydro_output("akosombo_base",SIMT,"%climate%")  )     ;
         QFS.FX("CAP-HY") = QFS0("CAP-HY")*(0 + delta_hydro_output("akosombo",SIMT,"%climate%")*delta_hydro_output("akosombo_base",SIMT,"%climate%")  )     ;

* un-comment below for average Bui hydropower output based on hydrological sequences
        QFSPROJ.FX("CAP-HY","A-PROJ")$(ORD(SIMT)>8)   = QFS0("CAP-HY")*(0 + 0.249$( (ord(SIMT)>=(INVSTART("A-PROJ")+CONSPER("A-PROJ"))) ) )     ;
* un-comment below for average Akosombo hydropower output based on hydrological sequences
        QFS.FX("CAP-HY")$(ORD(SIMT)>8)                = QFS0("CAP-HY")*(1 + 0.044$( (ord(SIMT)>=(INVSTART("A-PROJ")+CONSPER("A-PROJ"))) ) )     ;

 );

if(%base%=1,
$if not set climate $set climate "run1"

    QFS.FX("CAP-HY")$delta_hydro_output("akosombo_base",SIMT,"%climate%")  = QFS0("CAP-HY")*(0 + delta_hydro_output("akosombo_base",SIMT,"%climate%") )     ;

* un-comment below for average baseline hydropower output based on hydrological sequences
*    QFS.FX("CAP-HY")$(ORD(SIMT)>8)  = 1.0084*QFS0("CAP-HY")     ;

 );

* run dynamic recalibration from second year onwards
if(T2(SIMT),

$include dynamic_recalibration.inc

);


 SOLVE INVESTCGE USING MCP ;

*** results at annual steps

 PLVALUE_T(APROJ,SIMT)           = PLVALUE(APROJ)  ;
 PFIN_T(FIN,APROJ,SIMT)          = PFIN(FIN,APROJ) ;
 PCOST_T(AC,APROJ,SIMT)          = PCOST(AC,APROJ) ;
 LOANPROD_T(APROJ,C,SIMT)        = LOANPROD(APROJ,C) ;
 REPAYMENT_T(APROJ,FIN,SIMT)     = REPAYMENT(APROJ,FIN) ;

 GSAV_T(SIMT)            =       GSAV.L ;
 PSAV_T(SIMT)            =       PSAV.L ;
 FSAV_T(SIMT)            =       FSAV.L ;
 GADJ_T(SIMT)            =       GADJ.L ;
 EG_T(SIMT)              =       EG.L ;
 YG_T(SIMT)              =       YG.L ;
 YTAX_T(SIMT)            =       YTAX.L     ;
 YGPROJ_T(SIMT)          =       YGPROJ.L ;
 EH_T(H,SIMT)            =       EH.L(H) ;
 YI_T(INSDNG,SIMT)       =       YI.L(INSDNG) ;
 YIF_T(INSDNG,F,SIMT)    =       YIF.L(INSDNG,F) ;
 CPI_T(SIMT)             =       CPI.L ;
 INVSHR_T(SIMT)          =       INVSHR.L ;
 GOVSHR_T(SIMT)          =       GOVSHR.L ;
 YF_T(F,SIMT)            =       YF.L(F) ;
 PA_T(A,SIMT)            =       PA.L(A) ;
 QA_T(A,SIMT)            =       QA.L(A) ;
 QX_T(C,SIMT)            =       QX.L(C) ;
 QD_T(C,SIMT)            =       QD.L(C) ;
 PQ_T(C,SIMT)            =       PQ.L(C) ;
 QINV_T(C,SIMT)          =       QINV.L(C) ;
 QINVTOT_T(SIMT)         =       QINVTOT.L ;
 WF_T(F,SIMT)            =       WF.L(F) ;
 EXR_T(SIMT)             =       EXR.L ;
 WALRAS_T(SIMT)          =       WALRAS.L   ;
 QG_T(C,SIMT)            =       QG.L(C) ;
 QH_T(C,H,SIMT)          =       QH.L(C,H) ;
 MPS_T(INS,SIMT)         =       MPS.L(INS) ;
 IADJ_T(SIMT)            =       IADJ.L ;
 QFS_T(F,SIMT)           =       QFS.L(F) ;
 QM_T(C,SIMT)            =       QM.L(C)  ;
 QE_T(C,SIMT)            =       QE.L(C)  ;
 PE_T(C,SIMT)            =       PE.L(C) ;
 PD_T(C,SIMT)            =       PDD.L(C) ;
 PX_T(C,SIMT)            =       PX.L(C) ;
 PXAC_T(A,C,SIMT)        =       PXAC.L(A,C)  ;
 QFSPROJ_T(F,APROJ,SIMT) =       QFSPROJ.L(F,APROJ) ;
 PROJEXP_T(APROJ,SIMT)   =       PROJEXP.L(APROJ)        ;
 QF_T(F,A,SIMT)          =       QF.L(F,A)  ;
 QF_T(F,APROJ,SIMT)      =       QFPROJ.L(F,APROJ) ;
 QINT_T(C,A,SIMT)        =       QINT.L(C,A) ;
 QINT_T(C,APROJ,SIMT)    =       QINTPROJ.L(C,APROJ) ;

 INSDNG_INCOME_T(INSDNG,F,SIMT)           =       YIF.L(INSDNG,F) ;
 INSDNG_INCOME_T(INSDNG,INSDNGP,SIMT)     =       TRII.L(INSDNG,INSDNGP) ;
 INSDNG_INCOME_T(INSDNG,'GOV',SIMT)       =       trnsfr(INSDNG,'GOV')*CPI.L;
 INSDNG_INCOME_T(INSDNG,'ROW',SIMT)       =       trnsfr(INSDNG,'ROW')*EXR.L;
 INSDNG_INCOME_T(INSDNG,'TOTAL',SIMT)     =       SUM(F,INSDNG_INCOME_T(INSDNG,F,SIMT) ) + SUM(INSDNGP,INSDNG_INCOME_T(INSDNG,INSDNGP,SIMT)) +  INSDNG_INCOME_T(INSDNG,'GOV',SIMT) + INSDNG_INCOME_T(INSDNG,'ROW',SIMT) ;

* ROR of different investment capital categories
 ror(INVCAP)             =       WF.L(INVCAP) / (SUM(INVCAPP, QFS.L(INVCAPP) * WF.L(INVCAPP)) /SUM(INVCAPP, QFS.L(INVCAPP)))       ;
* total new capital stock after depreciation
 delta_stock             =       (SUM(C,QINV.L(C)) + (1-dep)*KSTOCK_PREV) /KSTOCK_PREV    ;
* ROR-based allocation of capital stock to investment capital categories
 delta_qfs(INVCAP)       =       delta_stock * ror(INVCAP)**0.5 * QFS.L(INVCAP)       ;

 rebase_qfs      =       1 ;

 QFS.FX(INVCAP)  =       delta_qfs(INVCAP) * rebase_qfs  ;

 QFS0(FLAB)      =       pop_delta(SIMT) * QFS0(FLAB)     ;

* increase in effective land supply to account for general yield improvements
 QFS0("LAND")    =       QFS0("LAND")*1.02  ;

* calculating new capital stock for the next time step
 KSTOCK_PREV     =       SUM(C,QINV.L(C)) + (1-dep)*KSTOCK_PREV ;

 GDPBASE('PRVCON','VALUE')
          =  SUM((C,H), PQ.L(C)*QH.L(C,H))
             + SUM((A,C,H), PXAC.L(A,C)*QHA.L(A,C,H));

 GDPBASE('FIXINV','VALUE')  = SUM(C, PQ.L(C)*QINV.L(C));
 GDPBASE('DSTOCK','VALUE')   = SUM(C, PQ.L(C)*QDST(C));
 GDPBASE('GOVCON','VALUE')  = SUM(C, PQ.L(C)*QG.L(C));
 GDPBASE('PROJINV','VALUE')  = SUM(APROJ, SUM(F,QFPROJ.L(F,APROJ)*WF.L(F)) + SUM(C,QINTPROJ.L(C,APROJ)*PQ.L(C)));
 GDPBASE('EXPORTS','VALUE') = SUM(CE, PWE.L(CE)*EXR.L*QE.L(CE));
 GDPBASE('IMPORTS','VALUE') = -SUM(CM, PWM.L(CM)*EXR.L*QM.L(CM));
 GDPBASE('GDPMP','VALUE') = SUM(IGDPXX, GDPBASE(IGDPXX,'VALUE'));

 GDPBASE('ABSORP','VALUE')
 = GDPBASE('GDPMP','VALUE') - GDPBASE('IMPORTS','VALUE')
 - GDPBASE('EXPORTS','VALUE');

 GDPBASE('GDPFC2','VALUE') = SUM(A, PVA.L(A)*(1-tva(A))*QVA.L(A));

 GDPBASE('NETITAX','VALUE') =
                   SUM(A, ta(A)*PA.L(A)*QA.L(A))
                 + SUM(A, tva(A)*PVA.L(A)*QVA.L(A))
                 + SUM(CM, tm(CM)*QM.L(CM)*PWM.L(CM))*EXR.L
                 + SUM(CE, te(CE)*QE.L(CE)*PWE.L(CE))*EXR.L
                 + SUM(C, tq(C)*PQ.L(C)*QQ.L(C));

 GDPBASE('GDPMP2','VALUE')
         = GDPBASE('GDPFC2','VALUE') + GDPBASE('NETITAX','VALUE');

* GDPERR$(ABS(GDPBASE('GDPMP2','VALUE') - GDPBASE('GDPMP','VALUE')) GT 0.00001)
*  = 1/0;

* GDPBASE('GDPMP2','VALUE') = 0;


 GDPBASE(IGDPX,'PERC-GDP')$GDPBASE('GDPMP','VALUE')
         = 100*GDPBASE(IGDPX,'VALUE')/GDPBASE('GDPMP','VALUE');


**** Real GDP calculations / GDP at constant prices

 GDPBASE('PRVCON','RVALUE')
   =  SUM((C,H), PQ0(C)*QH.L(C,H))
      + SUM((A,C,H), PXAC0(A,C)*QHA.L(A,C,H));

 GDPBASE('FIXINV','RVALUE')  = SUM(C, PQ0(C)*QINV.L(C));
 GDPBASE('DSTOCK','RVALUE')   = SUM(C, PQ0(C)*QDST(C));
 GDPBASE('GOVCON','RVALUE')  = SUM(C, PQ0(C)*QG.L(C));
 GDPBASE('PROJINV','RVALUE')  = SUM(APROJ, SUM(F,QFPROJ.L(F,APROJ)*WF0(F)) + SUM(C,QINTPROJ.L(C,APROJ)*PQ0(C)));
 GDPBASE('EXPORTS','RVALUE') = SUM(CE, PWE0(CE)*EXR0*QE.L(CE));
 GDPBASE('IMPORTS','RVALUE') = -SUM(CM, PWM0(CM)*EXR0*QM.L(CM));
 GDPBASE('GDPCP','RVALUE') = SUM(IGDPXX, GDPBASE(IGDPXX,'RVALUE'));

 GDPBASE('ABSORP','RVALUE')
  = GDPBASE('GDPCP','RVALUE') - GDPBASE('IMPORTS','RVALUE')
    - GDPBASE('EXPORTS','RVALUE');

 GDPBASE('GDPFC2','RVALUE') = SUM(A, PVA0(A)*(1-tva(A))*QVA.L(A)) + SUM((APROJ,F),QFPROJ.L(F,APROJ)*WF0(F));

 GDPBASE('NETITAX','RVALUE') =
            SUM(A, ta(A)*PA0(A)*QA.L(A))
          + SUM(A, tva(A)*PVA0(A)*QVA.L(A))
          + SUM(CM, tm(CM)*QM.L(CM)*PWM0(CM))*EXR0
          + SUM(CE, te(CE)*QE.L(CE)*PWE0(CE))*EXR0
          + SUM(C, tq(C)*PQ0(C)*QQ.L(C));

 GDPBASE_T(IGDPX,KGDPX,SIMT)  = GDPBASE(IGDPX,KGDPX)     ;


 PROJEXP_T(APROJ,SIMT)   =       PROJEXP.L(APROJ)        ;


) ;


$if not set climate $set climate ""

$ontext
 execute_unload "%results_dir%bui_results_%flabel%_%climate%.gdx" SAM, r, C,A,F,H,AC,INSDNG,
                                                                       PLVALUE_T, PROJEXP_T, sPCOST, sPFIN, PCOST_T, PFIN_T, REPAYMENT_T, LOANPROD_T, GSAV_T, PSAV_T, FSAV_T, EG_T, YG_T, YTAX_T, YGPROJ_T, EH_T, gammam, betam, gammah, betah YI_T, YIF_T, CPI_T, INVSHR_T, GOVSHR_T, YF_T, PA_T, QA_T, QX_T, QD_T, QM_T, QE_T, PQ_T, PE_T, PD_T, PX_T, PXAC_T, QINV_T, QINVTOT_T, WF_T, EXR_T, WALRAS_T, QG_T, PFIN_T, MPS_T, IADJ_T, GADJ_T, QF_T, QFS_T, QFSPROJ_T, QINT_T, INSDNG_INCOME_T,
                                                                  deltava_T, alphava_T, deltaa_T, alphaa_T, delta2va_T, alpha2va_T, delta2ene_T, alpha2ene_T, deltavae_va_T, deltavae_ene_T, alphavae_T, deltat_T, alphat_T, deltaq_T, alphaq_T, betam_T, betah_T, gammam_T, gammah_T ;
$offtext

 execute_unload "%results_dir%bui_results_%flabel%_%climate%.gdx" SAM, r, C,A,F,H,AC,INSDNG,
                                                                 GDPBASE_T,
                                                                 PLVALUE_T, PROJEXP_T, PCOST_T, PFIN_T, REPAYMENT_T, LOANPROD_T, REPAYMENT_AUX, GSAV_T, PSAV_T, FSAV_T, EG_T, YG_T, YTAX_T, YGPROJ_T, EH_T, gammam, betam, gammah, betah YI_T, YIF_T, CPI_T, INVSHR_T, GOVSHR_T, YF_T, PA_T, QA_T, QX_T, QD_T, QM_T, QE_T, PQ_T, PE_T, PD_T, PX_T, PXAC_T, QINV_T, QINVTOT_T, WF_T, EXR_T, WALRAS_T, QG_T, PFIN_T, MPS_T, IADJ_T, GADJ_T, QF_T, QFS_T, QFSPROJ_T, QINT_T,
                                                                 INSDNG_INCOME_T,
                                                                 deltava_T, alphava_T, deltaa_T, alphaa_T, delta2va_T, alpha2va_T, delta2ene_T, alpha2ene_T, deltavae_va_T, deltavae_ene_T, alphavae_T, deltat_T, alphat_T, deltaq_T, alphaq_T, betam_T, betah_T, gammam_T, gammah_T ;
